# Supplementary material for: Effect of Inoculation Level on the Impact of the PGPR Azospirillum lipoferum CRT1 on Selected Microbial Functional Groups in the Rhizosphere of Field Maize
Source: Microorganisms. 2022 Jan 31;10(2):325. doi: 10.3390/microorganisms10020325 (PMC8877547; doi:10.3390/microorganisms10020325)
Supplement: Supplementary file 1 [file microorganisms-10-00325-s001.zip]

Archive with 2 entries (1 files):
- microorganisms-1560242-supplementary/
- microorganisms-1560242-supplementary/microorganisms-1560242-supplementary.pptx
